# Supplementary material for: Randomized Adjuvant Chemotherapy of EGFR-Mutated Non-Small Cell Lung Cancer Patients with or without Icotinib Consolidation Therapy
Source: PLoS One. 2015 Oct 16;10(10):e0140794. doi: 10.1371/journal.pone.0140794 (PMC4608803; doi:10.1371/journal.pone.0140794)
Supplement: S1 Table — (XLSX) [file pone.0140794.s004.xlsx]

## Sheet: 2
Code	Group	age	sex	Histology	smoke	differentiation	size	T Stage	N Stage	pTNM Stage	Mutation exon	DFS	status12m	status18m	status 24m	Gastrointestinal	Marrow	Neurotoxicity	LiverKidney	Allergic
101	chemotherapy	38	Male	Adenocarcinoma	Present or former smoker	Moderate or Poor	1.5	1a	N1	II	19delete	24	None	None	None	0	0	0	0	0
102	chemotherapy	65	Female	Adenocarcinoma	Non-smoker	Moderate or Poor	4.5	2a	N1	II	21L858R	20	None	None	Had interested event	0	0	0	0	0
103	chemotherapy	54	Male	Adenocarcinoma	Present or former smoker	Moderate or Poor	2.8	1b	N2	III	19delete	12	Had interested event	Had interested event	Had interested event	0	0	0	0	0
104	chemotherapy	59	Male	Squamous cell carcinomas	Present or former smoker	Moderate or Poor	2.6	1b	N2	III	21L858R	12	Had interested event	Had interested event	Had interested event	0	0	0	0	0
105	chemotherapy	45	Female	Adenocarcinoma	Non-smoker	Well	5.3	2b	N0	II	21L858R	20	None	None	Had interested event	0	0	0	0	0
106	chemotherapy	69	Female	Adenocarcinoma	Non-smoker	Well	3.9	2a	N0	Ib with high risk factors	19delete	24	None	None	None	0	0	0	0	0
107	chemotherapy	64	Male	Adenocarcinoma	Present or former smoker	Well	3.2	2a	N0	Ib with high risk factors	21L858R	24	None	None	None	0	0	0	0	0
108	chemotherapy	68	Female	Adenocarcinoma	Non-smoker	Well	1.5	2a	N0	Ib with high risk factors	19delete	24	None	None	None	0	0	0	0	0
109	chemotherapy	51	Male	Adenocarcinoma	Non-smoker	Moderate or Poor	6.9	2b	N2	III	21L858R	20	None	None	Had interested event	0	0	0	0	0
110	chemotherapy	53	Female	Adenocarcinoma	Non-smoker	Well	4.5	2a	N0	Ib with high risk factors	21L858R	24	None	None	None	0	0	0	0	0
111	chemotherapy	38	Female	Adenocarcinoma	Non-smoker	Moderate or Poor	2	2a	N0	Ib with high risk factors	19delete	24	None	None	None	1	1	1	0	0
112	chemotherapy	44	Male	Adenocarcinoma	Present or former smoker	Well	4.2	2a	N0	Ib with high risk factors	21L858R	24	None	None	None	1	1	1	1	1
113	chemotherapy	49	Male	Adenocarcinoma	Present or former smoker	Moderate or Poor	3.7	2a	N2	III	21L858R	24	None	None	None	2	1	2	2	2
114	chemotherapy	62	Male	Adenocarcinoma	Present or former smoker	Well	5.7	2b	N1	II	other	24	None	None	None	0	0	0	0	0
115	chemotherapy	65	Male	Adenocarcinoma	Present or former smoker	Moderate or Poor	4.4	2a	N0	Ib with high risk factors	19delete	24	None	None	None	0	0	0	0	0
116	chemotherapy	60	Male	Adenocarcinoma	Present or former smoker	Well	6.2	2b	N0	II	21L858R	24	None	None	None	0	0	0	0	0
117	chemotherapy	55	Female	Adenocarcinoma	Non-smoker	Moderate or Poor	3.1	2a	N0	Ib with high risk factors	19delete	24	None	None	None	1	1	1	1	1
118	chemotherapy	60	Male	Adenocarcinoma	Present or former smoker	Well	4.3	2a	N2	III	21L858R	16	None	Had interested event	Had interested event	0	0	0	0	0
201	chemotherapy + icotinib	68	Male	Adenocarcinoma	Non-smoker	Well	1.4	2a	N0	Ib with high risk factors	21L858R	24	None	None	None	0	0	0	0	0
202	chemotherapy + icotinib	54	Male	Adenocarcinoma	Non-smoker	Well	2.8	1b	N1	II	21L858R	24	None	None	None	0	0	0	0	0
203	chemotherapy + icotinib	44	Male	Adenocarcinoma	Present or former smoker	Moderate or Poor	0.8	2a	N0	Ib with high risk factors	21L858R	24	None	None	None	0	0	0	0	0
204	chemotherapy + icotinib	55	Male	Adenocarcinoma	Non-smoker	Moderate or Poor	2.8	1b	N2	III	21L858R	24	None	None	None	0	0	0	0	0
205	chemotherapy + icotinib	50	Male	Adenocarcinoma	Present or former smoker	Well	2.9	1b	N2	III	19delete	24	None	None	None	0	0	0	0	0
206	chemotherapy + icotinib	80	Female	Adenocarcinoma	Non-smoker	Moderate or Poor	2.9	2a	N0	Ib with high risk factors	21L858R	24	None	None	None	0	0	0	0	0
207	chemotherapy + icotinib	55	Female	Adenocarcinoma	Non-smoker	Moderate or Poor	2	1a	N2	III	21L858R	24	None	None	None	0	0	0	0	0
208	chemotherapy + icotinib	48	Male	Adenocarcinoma	Non-smoker	Moderate or Poor	3	1b	N2	III	19delete	15	None	Had interested event	Had interested event	0	0	0	0	0
209	chemotherapy + icotinib	63	Male	Adenocarcinoma	Present or former smoker	Moderate or Poor	1.7	1a	N2	III	21L858R	24	None	None	None	0	0	0	0	0
210	chemotherapy + icotinib	56	Male	Adenocarcinoma	Non-smoker	Moderate or Poor	5.8	2b	N2	III	21L858R	24	None	None	None	0	1	1	1	0
211	chemotherapy + icotinib	73	Male	Squamous cell carcinomas	Present or former smoker	Moderate or Poor	3.3	2a	N0	Ib with high risk factors	19delete	24	None	None	None	1	1	1	1	1
212	chemotherapy + icotinib	68	Female	Adenocarcinoma	Non-smoker	Well	6.4	2b	N0	II	21L858R	24	None	None	None	1	1	1	1	1
213	chemotherapy + icotinib	53	Male	Adenocarcinoma	Present or former smoker	Well	2.9	2a	N0	Ib with high risk factors	19delete	24	None	None	None	0	0	0	0	0
214	chemotherapy + icotinib	66	Male	Adenocarcinoma	Present or former smoker	Moderate or Poor	5.3	2b	N0	II	19delete	24	None	None	None	1	1	1	1	1
215	chemotherapy + icotinib	40	Male	Adenocarcinoma	Present or former smoker	Well	7.6	3	N2	III	21L858R	24	None	None	None	0	0	0	0	0
216	chemotherapy + icotinib	45	Female	Adenocarcinoma	Non-smoker	Well	4.6	2a	N0	Ib with high risk factors	19delete	24	None	None	None	0	0	0	0	0
217	chemotherapy + icotinib	50	Male	Adenocarcinoma	Present or former smoker	Well	5.2	2b	N0	II	19delete	22	None	None	Had interested event	0	0	0	0	0
218	chemotherapy + icotinib	62	Male	Adenocarcinoma	Present or former smoker	Well	3.6	2a	N1	II	21L858R	24	None	None	None	0	0	0	0	0
219	chemotherapy + icotinib	54	Male	Adenocarcinoma	Present or former smoker	Moderate or Poor	3.5	2a	N0	Ib with high risk factors	19delete	24	None	None	None	0	0	0	0	0
220	chemotherapy + icotinib	46	Male	Adenocarcinoma	Non-smoker	Moderate or Poor	1.8	2a	N0	Ib with high risk factors	21L858R	24	None	None	None	0	0	0	0	0
221	chemotherapy + icotinib	73	Female	Adenocarcinoma	Non-smoker	Well	3.5	2a	N0	Ib with high risk factors	19delete	24	None	None	None	0	0	0	0	0
